# Supplementary material for: Insulin mitigates acute ischemia–induced atrial fibrillation and sinoatrial node dysfunction ex vivo
Source: JCI Insight. 2024 Nov 14;10(1):e185961. doi: 10.1172/jci.insight.185961 (PMC11721304; doi:10.1172/jci.insight.185961)
Supplement: Supplemental data set 1 [file jciinsight-10-185961-s261.xlsx]

## Sheet: Cluster1_KEGG
category	subcategory	ID	Description	GeneRatio	BgRatio	pvalue	p.adjust	qvalue	geneID	Count
Metabolism	Lipid metabolism	rno00561	Glycerolipid metabolism	6/139	63/10049	0.000223544	0.0384793	0.0376113	24539/361796/79223/684314/100361138/362261	6
Environmental Information Processing	Signal transduction	rno04152	AMPK signaling pathway	8/139	129/10049	0.00040922	0.0384793	0.0376113	25139/85239/690987/116719/361696/361042/682033/24640	8
Metabolism	Lipid metabolism	rno00564	Glycerophospholipid metabolism	7/139	102/10049	0.000515347	0.0384793	0.0376113	287644/366196/362219/246246/24530/100361138/362261	7

## Sheet: Cluster2_KEGG
category	subcategory	ID	Description	GeneRatio	BgRatio	pvalue	p.adjust	qvalue	geneID	Count
Environmental Information Processing	Signaling molecules and interaction	rno04061	Viral protein interaction with cytokine and cytokine receptor	12/151	84/10049	3.80928e-09	6.73093e-07	4.51151e-07	81503/24770/287561/307403/114105/60628/116637/156767/25542/29197/117029/25325	12
Human Diseases	Immune disease	rno05323	Rheumatoid arthritis	12/151	87/10049	5.75293e-09	6.73093e-07	4.51151e-07	25697/314322/81503/24770/294269/24494/114105/25542/309684/29197/308995/63835	12
Environmental Information Processing	Signal transduction	rno04668	TNF signaling pathway	12/151	119/10049	2.03836e-07	1.58992e-05	1.06567e-05	25493/314322/81503/24770/24494/114105/683206/362165/360457/116596/156767/60584	12
Environmental Information Processing	Signal transduction	rno04064	NF-kappa B signaling pathway	11/151	100/10049	2.75227e-07	1.61008e-05	1.07918e-05	25493/81503/299626/25591/24494/114105/25112/683206/25663/170929/116637	11
Environmental Information Processing	Signaling molecules and interaction	rno04060	Cytokine-cytokine receptor interaction	17/151	274/10049	7.09226e-07	3.31918e-05	2.22473e-05	81503/24770/287561/307403/24494/114105/25663/60628/312679/116637/156767/25542/29197/117029/353218/25325/60584	17
Organismal Systems	Immune system	rno04657	IL-17 signaling pathway	10/151	91/10049	9.87692e-07	3.852e-05	2.58186e-05	25493/314322/81503/100360880/24770/287561/24494/114105/683206/312679	10
Human Diseases	Infectious disease: parasitic	rno05144	Malaria	8/151	55/10049	1.44561e-06	4.83248e-05	3.23904e-05	24770/24494/309684/29197/25651/29220/308995/25325	8
Organismal Systems	Immune system	rno04062	Chemokine signaling pathway	13/151	182/10049	3.33479e-06	9.75426e-05	6.53795e-05	25493/81503/24770/287561/114105/60628/170538/25387/116637/25542/114486/117029/497931	13
Organismal Systems	Development and regeneration	rno04380	Osteoclast differentiation	11/151	132/10049	4.45749e-06	0.000115895	7.76803e-05	25493/314322/100360880/307403/24494/25663/84477/500904/84492/252971/691533	11
Human Diseases	Infectious disease: parasitic	rno05140	Leishmaniasis	8/151	74/10049	1.40629e-05	0.000329073	0.000220566	25493/314322/294269/24494/66021/500904/309684/25325	8
Human Diseases	Cancer: specific types	rno05220	Chronic myeloid leukemia	8/151	81/10049	2.74658e-05	0.000584272	0.000391617	25493/299626/25112/24577/114851/84477/114486/500985	8
Cellular Processes	Transport and catabolism	rno04145	Phagosome	12/151	194/10049	3.43036e-05	0.00066892	0.000448354	81822/25697/312705/50654/294269/257645/252902/66021/24811/500904/309684/29220	12
Organismal Systems	Immune system	rno04666	Fc gamma R-mediated phagocytosis	8/151	98/10049	0.000108378	0.00181624	0.00121736	296654/64369/84477/170538/313024/362719/24653/54259	8
Organismal Systems	Immune system	rno04621	NOD-like receptor signaling pathway	11/151	186/10049	0.000109986	0.00181624	0.00121736	25493/81503/24770/24494/114105/683206/66021/362393/170538/29197/362050	11
Human Diseases	Infectious disease: parasitic	rno05146	Amoebiasis	8/151	99/10049	0.000116426	0.00181624	0.00121736	81503/24494/114105/25663/81634/309684/363265/25325	8
Human Diseases	Infectious disease: viral	rno05163	Human cytomegalovirus infection	13/151	258/10049	0.00013337	0.00195053	0.00130738	25493/24770/24494/25217/25663/24577/114851/60628/362165/116637/24811/25542/117029	13
Human Diseases	Cancer: overview	rno05202	Transcriptional misregulation in cancer	11/151	193/10049	0.000152641	0.00210106	0.00140827	299626/25587/307403/304005/25112/24577/114851/170929/54267/498333/114510	11
Human Diseases	Infectious disease: bacterial	rno05135	Yersinia infection	9/151	139/10049	0.000239592	0.0029765	0.00199504	81822/25493/314322/24770/24494/313024/29197/499537/25325	9
Cellular Processes	Cell motility	rno04810	Regulation of actin cytoskeleton	12/151	238/10049	0.000241681	0.0029765	0.00199504	296654/81822/257645/24237/81634/60628/313024/25745/309684/303342/114486/308995	12
Cellular Processes	Cell growth and death	rno04210	Apoptosis	9/151	141/10049	0.000266648	0.00311978	0.00209108	81822/25697/25493/314322/50654/299626/25591/25112/170929	9
Human Diseases	Cancer: specific types	rno05216	Thyroid cancer	5/151	40/10049	0.000308679	0.00342442	0.00229527	299626/25112/24577/114851/114486	5
Organismal Systems	Immune system	rno04610	Complement and coagulation cascades	7/151	87/10049	0.000321954	0.00342442	0.00229527	312705/192262/60327/24237/64036/309684/361969	7
Human Diseases	Infectious disease: bacterial	rno05134	Legionellosis	6/151	64/10049	0.000381094	0.00387721	0.00259876	25493/81503/24494/114105/309684/29197	6
Organismal Systems	Immune system	rno04660	T cell receptor signaling pathway	8/151	123/10049	0.000517373	0.00495934	0.00332407	25493/314322/25252/316369/116596/84492/25325/63835	8
Human Diseases	Cardiovascular disease	rno05417	Lipid and atherosclerosis	11/151	223/10049	0.000529844	0.00495934	0.00332407	25493/314322/81503/24770/24494/114105/66021/500904/25542/29197/25651	11
Environmental Information Processing	Signal transduction	rno04010	MAPK signaling pathway	13/151	302/10049	0.00061348	0.00552132	0.00370075	314322/299626/307403/24494/25112/301363/25663/24577/25387/360457/116596/24653/114486	13
Environmental Information Processing	Signal transduction	rno04390	Hippo signaling pathway	9/151	159/10049	0.000644677	0.0055872	0.00374491	81822/64032/25587/295062/297387/24577/25252/309684/364952	9
Human Diseases	Infectious disease: bacterial	rno05150	Staphylococcus aureus infection	7/151	99/10049	0.000706172	0.00590158	0.00395563	312705/192262/294269/309684/25651/308995/25325	7
Human Diseases	Infectious disease: viral	rno05169	Epstein-Barr virus infection	11/151	234/10049	0.000791039	0.00638287	0.00427822	25493/294269/299626/25112/25217/683206/24577/114851/679028/24811/308995	11
Human Diseases	Infectious disease: bacterial	rno05133	Pertussis	6/151	74/10049	0.000832662	0.00649476	0.00435322	314322/312705/192262/24494/309684/25325	6
Human Diseases	Infectious disease: parasitic	rno05142	Chagas disease	7/151	106/10049	0.00105947	0.00799726	0.00536029	25493/314322/24770/24494/24310/25542/25325	7
Human Diseases	Infectious disease: viral	rno05166	Human T-cell leukemia virus 1 infection	11/151	254/10049	0.0015387	0.0112518	0.00754167	79426/25493/314322/294269/25663/24577/114851/25252/362165/309684/308995	11
Organismal Systems	Immune system	rno04612	Antigen processing and presentation	6/151	87/10049	0.00193524	0.0137226	0.00919781	25599/25697/50654/294269/25217/24811	6
Human Diseases	Immune disease	rno05321	Inflammatory bowel disease	5/151	61/10049	0.00216786	0.0145278	0.00973749	294269/24494/54267/29197/25325	5
Organismal Systems	Immune system	rno04670	Leukocyte transendothelial migration	7/151	120/10049	0.00217296	0.0145278	0.00973749	81822/81634/60628/66021/500904/309684/308995	7
Human Diseases	Cancer: specific types	rno05213	Endometrial cancer	5/151	62/10049	0.00232993	0.0148535	0.00995576	299626/25112/24577/114851/114486	5
Human Diseases	Infectious disease: bacterial	rno05132	Salmonella infection	11/151	268/10049	0.00234862	0.0148535	0.00995576	81822/25493/314322/24494/299145/683687/252902/361055/24577/310097/29197	11
Human Diseases	Cancer: specific types	rno05210	Colorectal cancer	6/151	96/10049	0.00318235	0.019591	0.0131312	314322/299626/25112/24577/114851/114486	6
Organismal Systems	Endocrine system	rno04926	Relaxin signaling pathway	7/151	129/10049	0.00326517	0.019591	0.0131312	25493/314322/50672/362165/25387/360457/363265	7
Human Diseases	Cancer: specific types	rno05222	Small cell lung cancer	6/151	101/10049	0.00409282	0.023943	0.0160481	25493/299626/25112/24577/114851/363265	6
Cellular Processes	Transport and catabolism	rno04142	Lysosome	7/151	135/10049	0.00419833	0.0239612	0.0160604	25697/29411/300757/50654/89783/287435/299825	7
Environmental Information Processing	Signal transduction	rno04068	FoxO signaling pathway	7/151	136/10049	0.00437168	0.0243565	0.0163253	299626/25112/29157/83722/114851/114486/25325	7
Organismal Systems	Immune system	rno04620	Toll-like receptor signaling pathway	6/151	103/10049	0.00450629	0.0245226	0.0164367	25493/314322/24494/116596/116637/25542	6
Human Diseases	Endocrine and metabolic disease	rno04933	AGE-RAGE signaling pathway in diabetic complications	6/151	104/10049	0.00472422	0.0251243	0.0168399	24770/24494/66021/170538/360457/363265	6
Organismal Systems	Circulatory system	rno04270	Vascular smooth muscle contraction	7/151	140/10049	0.00511978	0.0266229	0.0178444	25687/25026/81749/170538/25745/24653/114486	7
Human Diseases	Infectious disease: bacterial	rno05100	Bacterial invasion of epithelial cells	5/151	79/10049	0.00662305	0.0336912	0.022582	81822/313024/288077/56003/500985	5
Human Diseases	Infectious disease: viral	rno05167	Kaposi sarcoma-associated herpesvirus infection	9/151	225/10049	0.00682071	0.0339584	0.0227612	79426/25493/314322/81503/114105/24577/114851/117029/497931	9
Organismal Systems	Endocrine system	rno04928	Parathyroid hormone synthesis, secretion and action	6/151	114/10049	0.00735117	0.034408	0.0230625	314322/54264/114851/362165/25387/114486	6
Human Diseases	Infectious disease: parasitic	rno05145	Toxoplasmosis	6/151	114/10049	0.00735117	0.034408	0.0230625	25493/294269/117029/252971/25325/497931	6
Cellular Processes	Cell growth and death	rno04115	p53 signaling pathway	5/151	81/10049	0.00735214	0.034408	0.0230625	299626/25112/29157/114851/287585	5
Human Diseases	Immune disease	rno05322	Systemic lupus erythematosus	6/151	115/10049	0.00766208	0.0351554	0.0235635	312705/192262/294269/24237/81634/25325	6
Environmental Information Processing	Signal transduction	rno04392	Hippo signaling pathway - multiple species	3/151	28/10049	0.00827407	0.0372333	0.0249562	295062/297387/311437	3
Environmental Information Processing	Signal transduction	rno04012	ErbB signaling pathway	5/151	86/10049	0.00941643	0.0415744	0.0278659	24577/114851/316369/114486/500985	5
Organismal Systems	Immune system	rno04658	Th1 and Th2 cell differentiation	5/151	88/10049	0.0103437	0.0448229	0.0300432	25493/314322/294269/679028/54267	5
Cellular Processes	Cellular community - eukaryotes	rno04510	Focal adhesion	8/151	203/10049	0.011468	0.0487911	0.032703	81822/257645/81634/360457/114486/29220/363265/24718	8

## Sheet: Cluster3_KEGG
category	subcategory	ID	Description	GeneRatio	BgRatio	pvalue	p.adjust	qvalue	geneID	Count
NA	NA	rno04820	Cytoskeleton in muscle cells	17/86	231/10049	7.56241e-12	1.63348e-09	1.28959e-09	84032/287876/100361457/29393/84352/25043/29437/315191/25494/286908/83727/85250/85490/292406/114122/313582/689421	17
Human Diseases	Infectious disease: parasitic	rno05146	Amoebiasis	9/86	99/10049	1.48663e-07	1.60556e-05	1.26755e-05	84032/29393/84352/117036/309165/59086/25614/310553/25021	9
Organismal Systems	Digestive system	rno04974	Protein digestion and absorption	7/86	104/10049	2.85318e-05	0.00205429	0.00162181	84032/29393/84352/25043/314981/85250/85490	7
Environmental Information Processing	Signal transduction	rno04151	PI3K-Akt signaling pathway	12/86	356/10049	4.6711e-05	0.00226895	0.00179128	29393/84352/117036/309165/24482/25614/292406/116744/310553/25054/25385/289747	12
Cellular Processes	Cellular community - eukaryotes	rno04510	Focal adhesion	9/86	203/10049	5.62432e-05	0.00226895	0.00179128	287876/100361457/29393/84352/117036/24482/25614/292406/29432	9
Human Diseases	Cancer: overview	rno05205	Proteoglycans in cancer	9/86	206/10049	6.30263e-05	0.00226895	0.00179128	287876/100361457/29393/84352/24482/59086/25614/310553/25385	9
Organismal Systems	Endocrine system	rno04926	Relaxin signaling pathway	7/86	129/10049	0.000113018	0.00348741	0.00275322	84032/29393/84352/309165/59086/363855/84420	7
Cellular Processes	Transport and catabolism	rno04145	Phagosome	8/86	194/10049	0.000244613	0.00613912	0.00484667	287876/100361457/307351/291327/292406/498011/310553/25021	8
Human Diseases	Cardiovascular disease	rno05414	Dilated cardiomyopathy	6/86	104/10049	0.000255797	0.00613912	0.00484667	287876/100361457/24482/59086/84420/689421	6
Human Diseases	Infectious disease: bacterial	rno05132	Salmonella infection	9/86	268/10049	0.000456113	0.00985203	0.00777792	287876/100361457/25625/309165/307351/363855/310553/315348/682937	9
Organismal Systems	Immune system	rno04611	Platelet activation	6/86	129/10049	0.000809022	0.0158862	0.0125418	84032/287876/100361457/29393/84352/84420	6
Organismal Systems	Immune system	rno04613	Neutrophil extracellular trap formation	7/86	185/10049	0.00100961	0.0171842	0.0135665	287876/100361457/309165/500987/310553/317468/25021	7
Environmental Information Processing	Signal transduction	rno04010	MAPK signaling pathway	9/86	302/10049	0.001072	0.0171842	0.0135665	24518/25625/309165/24482/59086/363855/25054/29432/25385	9
Human Diseases	Infectious disease: bacterial	rno05152	Tuberculosis	7/86	189/10049	0.00114376	0.0171842	0.0135665	25625/309165/59086/291327/498011/310553/25021	7
Human Diseases	Infectious disease: bacterial	rno05135	Yersinia infection	6/86	139/10049	0.00119335	0.0171842	0.0135665	287876/100361457/309165/25614/363855/117538	6
Human Diseases	Cardiovascular disease	rno05410	Hypertrophic cardiomyopathy	5/86	101/10049	0.00169878	0.0227044	0.0179245	287876/100361457/24482/59086/689421	5
Human Diseases	Immune disease	rno05321	Inflammatory bowel disease	4/86	61/10049	0.00180016	0.0227044	0.0179245	309165/59086/362896/310553	4
Human Diseases	Endocrine and metabolic disease	rno04933	AGE-RAGE signaling pathway in diabetic complications	5/86	104/10049	0.00193329	0.0227044	0.0179245	84032/29393/84352/309165/59086	5
Human Diseases	Cardiovascular disease	rno05418	Fluid shear stress and atherosclerosis	6/86	154/10049	0.00201519	0.0227044	0.0179245	287876/100361457/25625/309165/25614/363855	6
Human Diseases	Infectious disease: parasitic	rno05142	Chagas disease	5/86	106/10049	0.00210226	0.0227044	0.0179245	25625/309165/59086/310553/25385	5
Environmental Information Processing	Signal transduction	rno04390	Hippo signaling pathway	6/86	159/10049	0.00236716	0.0241052	0.0190304	287876/100361457/25261/25644/59086/29495	6
Environmental Information Processing	Signal transduction	rno04015	Rap1 signaling pathway	7/86	216/10049	0.00245516	0.0241052	0.0190304	287876/100361457/25261/24482/116744/84420/25021	7
Human Diseases	Infectious disease: parasitic	rno05145	Toxoplasmosis	5/86	114/10049	0.00288749	0.0264131	0.0208524	25625/117036/309165/59086/310553	5
Human Diseases	Cardiovascular disease	rno05417	Lipid and atherosclerosis	7/86	223/10049	0.00293478	0.0264131	0.0208524	25625/309165/25614/363855/304962/310553/25385	7
Human Diseases	Infectious disease: viral	rno05161	Hepatitis B	6/86	169/10049	0.0032081	0.027718	0.0218826	309165/59086/363855/362896/310553/25385	6
Human Diseases	Infectious disease: parasitic	rno05140	Leishmaniasis	4/86	74/10049	0.00364911	0.0303156	0.0239334	309165/59086/310553/25021	4
Cellular Processes	Cell motility	rno04810	Regulation of actin cytoskeleton	7/86	238/10049	0.00420283	0.0336226	0.0265442	287876/100361457/25614/116744/315348/25021/29432	7
Human Diseases	Infectious disease: viral	rno05164	Influenza A	6/86	185/10049	0.00499334	0.0385201	0.0304106	287876/100361457/25625/309165/317468/25385	6
Organismal Systems	Development and regeneration	rno04380	Osteoclast differentiation	5/86	132/10049	0.00539856	0.04021	0.0317447	24518/25625/309165/59086/363855	5
Human Diseases	Cancer: overview	rno05202	Transcriptional misregulation in cancer	6/86	193/10049	0.0061198	0.0434315	0.034288	309165/24482/25705/25614/305152/25021	6
Environmental Information Processing	Signal transduction	rno04012	ErbB signaling pathway	4/86	86/10049	0.00623322	0.0434315	0.034288	25614/363855/112400/29432	4
Human Diseases	Endocrine and metabolic disease	rno04936	Alcoholic liver disease	5/86	140/10049	0.00690154	0.0464373	0.036661	25625/309165/363855/84007/25385	5
Cellular Processes	Cell growth and death	rno04210	Apoptosis	5/86	141/10049	0.00710804	0.0464373	0.036661	287876/100361457/25625/309165/25385	5
Environmental Information Processing	Signaling molecules and interaction	rno04512	ECM-receptor interaction	4/86	90/10049	0.00730957	0.0464373	0.036661	29393/84352/117036/292406	4

## Sheet: Cluster4_KEGG
category	subcategory	ID	Description	GeneRatio	BgRatio	pvalue	p.adjust	qvalue	geneID	Count
Human Diseases	Infectious disease: parasitic	rno05143	African trypanosomiasis	5/57	38/10049	2.13619e-06	0.000260616	0.000260616	25632/360504/287167/24440/361619	5
Human Diseases	Infectious disease: parasitic	rno05144	Malaria	5/57	55/10049	1.37577e-05	0.000839217	0.000839217	25632/360504/287167/24440/361619	5
Metabolism	Carbohydrate metabolism	rno00562	Inositol phosphate metabolism	4/57	76/10049	0.000881058	0.0358297	0.0358297	192260/290651/287745/312634	4

## Sheet: Cluster5_KEGG
category	subcategory	ID	Description	GeneRatio	BgRatio	pvalue	p.adjust	qvalue	geneID	Count
Organismal Systems	Endocrine system	rno04926	Relaxin signaling pathway	8/96	129/10049	3.05309e-05	0.00438174	0.00287762	24400/293508/363457/25513/29414/24323/81646/24680	8
Human Diseases	Cardiovascular disease	rno05410	Hypertrophic cardiomyopathy	7/96	101/10049	4.82007e-05	0.00438174	0.00287762	24852/309368/78975/24323/685004/299940/25399	7
Human Diseases	Endocrine and metabolic disease	rno04933	AGE-RAGE signaling pathway in diabetic complications	7/96	104/10049	5.81646e-05	0.00438174	0.00287762	24617/363457/25513/24514/29414/24323/24680	7
Organismal Systems	Nervous system	rno04725	Cholinergic synapse	7/96	114/10049	0.000104261	0.00523072	0.00343517	24400/293508/25513/24514/29414/81646/24680	7
Organismal Systems	Endocrine system	rno04935	Growth hormone synthesis, secretion and action	7/96	119/10049	0.000136551	0.00523072	0.00343517	54245/293508/25513/24514/29414/81646/24680	7
Environmental Information Processing	Signal transduction	rno04151	PI3K-Akt signaling pathway	12/96	356/10049	0.000138869	0.00523072	0.00343517	24400/309368/363457/25513/78975/24514/29414/294515/81646/685004/24680/59323	12
Organismal Systems	Aging	rno04211	Longevity regulating pathway	6/96	94/10049	0.000268818	0.00849963	0.00558196	293508/25513/78975/29414/294515/81646	6
Organismal Systems	Immune system	rno04666	Fc gamma R-mediated phagocytosis	6/96	98/10049	0.000337054	0.00849963	0.00558196	289820/54245/25513/29414/314961/24680	6
Organismal Systems	Immune system	rno04062	Chemokine signaling pathway	8/96	182/10049	0.000338481	0.00849963	0.00558196	24400/54245/293508/25513/24514/29414/294515/117518	8
Organismal Systems	Aging	rno04213	Longevity regulating pathway - multiple species	5/96	65/10049	0.000376289	0.00850413	0.00558492	293508/25513/78975/29414/294515	5
Human Diseases	Cardiovascular disease	rno05414	Dilated cardiomyopathy	6/96	104/10049	0.000464087	0.00953488	0.00626185	24852/309368/293508/685004/299940/25399	6
Environmental Information Processing	Signal transduction	rno04010	MAPK signaling pathway	10/96	302/10049	0.000594151	0.0110373	0.00724853	54245/501099/311743/293508/25676/29414/25399/24680/25466/59323	10
Organismal Systems	Circulatory system	rno04261	Adrenergic signaling in cardiomyocytes	7/96	153/10049	0.000634889	0.0110373	0.00724853	24852/293508/29598/29414/81646/25399/24680	7
Organismal Systems	Endocrine system	rno04917	Prolactin signaling pathway	5/96	76/10049	0.000774938	0.0125097	0.00821551	25513/24514/29414/294515/83681	5
Human Diseases	Infectious disease: bacterial	rno05100	Bacterial invasion of epithelial cells	5/96	79/10049	0.000924322	0.0139265	0.00914592	289820/54245/25513/305227/361839	5
Human Diseases	Drug resistance: antineoplastic	rno01521	EGFR tyrosine kinase inhibitor resistance	5/96	83/10049	0.00115561	0.016323	0.0107198	25513/24514/29414/294515/24680	5
Environmental Information Processing	Signal transduction	rno04012	ErbB signaling pathway	5/96	86/10049	0.00135534	0.0169769	0.0111492	54245/25513/29414/24680/59323	5
Human Diseases	Infectious disease: viral	rno05167	Kaposi sarcoma-associated herpesvirus infection	8/96	225/10049	0.00136208	0.0169769	0.0111492	24400/25205/50522/293624/25513/24514/29414/81646	8
Human Diseases	Cardiovascular disease	rno05412	Arrhythmogenic right ventricular cardiomyopathy	5/96	87/10049	0.00142726	0.0169769	0.0111492	309368/685004/299940/25399/361839	5
Human Diseases	Cancer: overview	rno05207	Chemical carcinogenesis - receptor activation	8/96	234/10049	0.00174669	0.0197376	0.0129623	25426/293508/25513/24514/29414/81646/64352/24680	8
Organismal Systems	Endocrine system	rno04910	Insulin signaling pathway	6/96	138/10049	0.00202743	0.0218191	0.0143292	54245/25739/293508/25513/78975/29414	6
Organismal Systems	Endocrine system	rno04925	Aldosterone synthesis and secretion	5/96	97/10049	0.00230995	0.0237295	0.0155839	293508/29598/313834/81646/24680	5
Human Diseases	Infectious disease: parasitic	rno05146	Amoebiasis	5/96	99/10049	0.00252559	0.0248167	0.0162979	309368/293508/363457/25513/24680	5
Human Diseases	Cancer: specific types	rno05213	Endometrial cancer	4/96	62/10049	0.00285692	0.0269027	0.0176678	25513/29414/294515/361839	4
Cellular Processes	Cellular community - eukaryotes	rno04510	Focal adhesion	7/96	203/10049	0.00323552	0.028543	0.018745	54245/309368/363457/25513/29414/685004/24680	7
Human Diseases	Cardiovascular disease	rno05418	Fluid shear stress and atherosclerosis	6/96	154/10049	0.00350727	0.028543	0.018745	24451/25513/78975/29414/24323/64352	6
Human Diseases	Cancer: overview	rno05205	Proteoglycans in cancer	7/96	206/10049	0.00350902	0.028543	0.018745	293508/25513/29414/50692/24680/59327/59323	7
Organismal Systems	Endocrine system	rno04922	Glucagon signaling pathway	5/96	107/10049	0.0035363	0.028543	0.018745	25739/293508/78975/29414/81646	5
Organismal Systems	Environmental adaptation	rno04710	Circadian rhythm	3/96	34/10049	0.00407974	0.0317934	0.0208797	79431/78975/81646	3
Human Diseases	Endocrine and metabolic disease	rno04931	Insulin resistance	5/96	112/10049	0.00429924	0.0317934	0.0208797	25739/25513/78975/29414/81646	5
Environmental Information Processing	Signal transduction	rno04066	HIF-1 signaling pathway	6/96	161/10049	0.00436104	0.0317934	0.0208797	24617/24451/25513/29414/24323/24680	6
Human Diseases	Infectious disease: viral	rno05161	Hepatitis B	6/96	169/10049	0.00551503	0.0389499	0.0255796	293624/25513/24514/29414/81646/24680	6
Human Diseases	Cancer: specific types	rno05223	Non-small cell lung cancer	4/96	76/10049	0.00593741	0.0406623	0.0267042	25513/29414/294515/24680	4
Environmental Information Processing	Signal transduction	rno04014	Ras signaling pathway	7/96	236/10049	0.00731374	0.0486149	0.0319269	24400/293508/25513/25676/29414/309548/24680	7
Environmental Information Processing	Signal transduction	rno04152	AMPK signaling pathway	5/96	129/10049	0.00777238	0.0495023	0.0325097	25513/78975/29414/294515/81646	5
Human Diseases	Cancer: specific types	rno05225	Hepatocellular carcinoma	6/96	183/10049	0.00805141	0.0495023	0.0325097	24451/25513/29414/64352/306254/24680	6
Cellular Processes	Cell growth and death	rno04218	Cellular senescence	6/96	185/10049	0.00847254	0.0495023	0.0325097	24617/313048/25513/29414/294515/298765	6
Human Diseases	Infectious disease: viral	rno05164	Influenza A	6/96	185/10049	0.00847254	0.0495023	0.0325097	293624/25513/24514/29414/24680/24575	6
Organismal Systems	Nervous system	rno04728	Dopaminergic synapse	5/96	132/10049	0.00854243	0.0495023	0.0325097	24400/293508/29414/81646/24680	5

## Sheet: Cluster6_KEGG
category	subcategory	ID	Description	GeneRatio	BgRatio	pvalue	p.adjust	qvalue	geneID	Count
Human Diseases	Infectious disease: viral	rno05168	Herpes simplex virus 1 infection	11/38	425/10049	2.91258e-07	1.36891e-05	1.28767e-05	59087/25165/100361114/102548389/100361503/690895/690661/494339/100365363/102548503/102556119	11
Genetic Information Processing	Information processing in viruses	rno03250	Viral life cycle - HIV-1	3/38	65/10049	0.00185393	0.0435673	0.0409816	308906/499223/304758	3

## Sheet: Cluster7_KEGG
category	subcategory	ID	Description	GeneRatio	BgRatio	pvalue	p.adjust	qvalue	geneID	Count
no significant KEGG categories

## Sheet: Cluster8_KEGG
category	subcategory	ID	Description	GeneRatio	BgRatio	pvalue	p.adjust	qvalue	geneID	Count
no significant KEGG categories

## Sheet: Cluster9_KEGG
category	subcategory	ID	Description	GeneRatio	BgRatio	pvalue	p.adjust	qvalue	geneID	Count
Environmental Information Processing	Signal transduction	rno04668	TNF signaling pathway	24/297	119/10049	5.44931e-14	1.52581e-11	9.86613e-12	79255/24516/25464/24508/25361/81736/89808/308267/57027/311567/117279/78965/29527/306886/63879/245920/24498/78971/25544/500131/171551/85243/116630/291912	24
Human Diseases	Endocrine and metabolic disease	rno04933	AGE-RAGE signaling pathway in diabetic complications	18/297	104/10049	1.18578e-09	1.6601e-07	1.07345e-07	64465/24516/24330/25661/25464/25125/83580/25361/81736/50554/24605/24649/100361818/24498/24493/25544/363458/85243	18
Environmental Information Processing	Signal transduction	rno04064	NF-kappa B signaling pathway	17/297	100/10049	4.61056e-09	4.30319e-07	2.78251e-07	25464/116549/60350/25361/81736/308267/83477/301059/117279/309452/29527/306886/63879/100360982/78971/297989/171551	17
Organismal Systems	Immune system	rno04625	C-type lectin receptor signaling pathway	17/297	114/10049	3.54613e-08	2.48229e-06	1.60509e-06	24516/24508/81736/83477/24605/309452/29527/100360982/100361818/24498/25148/114090/171136/502902/287362/450223/85243	17
Cellular Processes	Transport and catabolism	rno04148	Efferocytosis	19/297	162/10049	2.84127e-07	1.59111e-05	1.02884e-05	29650/290834/89808/25414/445442/29517/57027/29527/361251/171109/296456/309757/309527/100361818/361679/65037/287942/314480/170897	19
Organismal Systems	Immune system	rno04640	Hematopoietic cell lineage	14/297	92/10049	4.52694e-07	1.86603e-05	1.2066e-05	25084/54243/60350/25406/78965/25118/24498/309621/309622/24493/303747/311144/116630/117022	14
Human Diseases	Infectious disease: viral	rno05166	Human T-cell leukemia virus 1 infection	24/297	254/10049	4.66507e-07	1.86603e-05	1.2066e-05	79255/24516/24330/25464/24356/50557/81736/50554/24605/304063/414779/309452/63879/100360982/100361818/24498/309621/114090/309622/500131/25445/85243/116630/117022	24
Human Diseases	Infectious disease: viral	rno05161	Hepatitis B	19/297	169/10049	5.51887e-07	1.9316e-05	1.24901e-05	79255/25578/24516/25737/25125/313641/81736/50554/308267/24605/301059/100361818/24498/25148/114090/297989/78963/500131/85243	19
Human Diseases	Cardiovascular disease	rno05417	Lipid and atherosclerosis	22/297	223/10049	6.85009e-07	2.13114e-05	1.37803e-05	64465/79255/171337/24516/25464/25125/60350/25361/81736/308267/24605/301059/307594/100361818/24498/78963/140914/287362/25544/171551/364018/85243	22
Environmental Information Processing	Signal transduction	rno04010	MAPK signaling pathway	25/297	302/10049	3.10523e-06	8.21399e-05	5.3113e-05	64465/79255/171337/24516/60350/81736/308267/24605/301059/501560/309452/78965/171109/286993/100360982/100361818/361679/366492/24493/24592/25022/24329/171492/287942/29183	25
Human Diseases	Infectious disease: bacterial	rno05135	Yersinia infection	16/297	139/10049	3.22693e-06	8.21399e-05	5.3113e-05	64465/24516/25661/81736/308267/25414/301059/501560/81666/361251/100361818/24498/287362/287942/85243/311144	16
Cellular Processes	Cellular community - eukaryotes	rno04550	Signaling pathways regulating pluripotency of stem cells	16/297	143/10049	4.68782e-06	0.000109382	7.07285e-05	25585/114505/25125/50554/24605/140590/81507/81680/79558/25671/306571/24205/83618/25022/85243/307829	16
Environmental Information Processing	Signaling molecules and interaction	rno04060	Cytokine-cytokine receptor interaction	23/297	274/10049	6.19631e-06	0.000133459	8.62968e-05	25084/89808/302965/140590/81507/81680/171081/288593/79558/78965/29455/245920/310132/24498/289635/24493/117539/171551/116630/60582/117022/680609/364031	23
Cellular Processes	Cellular community - eukaryotes	rno04510	Focal adhesion	19/297	203/10049	8.68487e-06	0.000170801	0.000110443	64465/25314/171337/24516/25661/50557/25414/445442/299012/296456/63879/25118/78971/24329/287942/25304/363458/85243/311144	19
Human Diseases	Infectious disease: bacterial	rno05133	Pertussis	11/297	74/10049	9.94429e-06	0.000170801	0.000110443	24516/25643/24508/60350/81736/301059/292060/24231/24498/24493/287362	11
Human Diseases	Infectious disease: parasitic	rno05140	Leishmaniasis	11/297	74/10049	9.94429e-06	0.000170801	0.000110443	24516/54243/81736/308267/301059/29527/309621/309622/24493/364018/311144	11
Human Diseases	Immune disease	rno05321	Inflammatory bowel disease	10/297	61/10049	1.03701e-05	0.000170801	0.000110443	24516/25125/25084/81736/100361818/24498/309621/309622/24493/291912	10
Human Diseases	Cardiovascular disease	rno05418	Fluid shear stress and atherosclerosis	16/297	154/10049	1.22093e-05	0.000182767	0.00011818	24516/25464/25692/83580/309957/25361/81736/140590/81507/79558/296456/24493/25544/364018/85243/117022	16
Human Diseases	Cancer: overview	rno05235	PD-L1 expression and PD-1 checkpoint pathway in cancer	12/297	90/10049	1.2402e-05	0.000182767	0.00011818	24516/116549/25125/50557/81736/24605/301059/316241/100361818/499342/24329/85243	12
Human Diseases	Infectious disease: viral	rno05169	Epstein-Barr virus infection	20/297	234/10049	1.94632e-05	0.000272485	0.000176194	24516/25464/25125/29577/81736/308267/301059/25406/414779/309452/316241/306886/245920/100360982/24498/309621/309622/297989/78963/85243	20
Organismal Systems	Immune system	rno04659	Th17 cell differentiation	12/297	104/10049	5.41301e-05	0.000721735	0.000466686	24516/25125/25084/81736/50554/316241/100361818/24498/309621/309622/50662/680609	12
Environmental Information Processing	Signal transduction	rno04015	Rap1 signaling pathway	18/297	216/10049	7.08632e-05	0.000901895	0.00058318	64465/171337/25643/81757/25439/360891/24605/25414/445442/81666/29622/78965/366492/25022/24329/303141/287942/85243	18
Human Diseases	Infectious disease: viral	rno05163	Human cytomegalovirus infection	20/297	258/10049	7.82418e-05	0.000952509	0.000615908	79255/25643/25125/81736/89808/24605/25414/293024/81666/414779/29527/296456/306886/100361818/24498/24329/117539/500131/287942/85243	20
Human Diseases	Infectious disease: bacterial	rno05134	Legionellosis	9/297	64/10049	0.000100629	0.00117401	0.000759134	54243/60350/81736/79119/301059/309452/24498/78963/171551	9
Human Diseases	Infectious disease: parasitic	rno05143	African trypanosomiasis	7/297	38/10049	0.000105367	0.00118011	0.000763078	25464/25361/301059/81666/24498/116677/25544	7
Organismal Systems	Endocrine system	rno04928	Parathyroid hormone synthesis, secretion and action	12/297	114/10049	0.000132957	0.00143185	0.000925856	79255/24330/25643/293649/309957/29517/293024/81666/24626/25433/24329/500131	12
Environmental Information Processing	Signal transduction	rno04151	PI3K-Akt signaling pathway	24/297	356/10049	0.000139759	0.00144935	0.000937173	79255/25578/25661/25084/50557/25439/81736/24605/445442/29517/78965/296456/25118/310132/24498/366492/25022/24329/500131/25304/363458/85243/311144/29183	24
Human Diseases	Infectious disease: bacterial	rno05152	Tuberculosis	16/297	189/10049	0.000148667	0.00148667	0.000961306	54243/60350/81736/83477/301059/362491/24498/309621/309622/24493/78963/502902/117539/450223/170897/291912	16
Human Diseases	Cancer: overview	rno05202	Transcriptional misregulation in cancer	16/297	193/10049	0.000189514	0.00179781	0.00116249	25692/60350/315532/81736/24883/25671/171120/58853/24498/78971/305584/312777/56822/50662/116630/117022	16
Human Diseases	Infectious disease: parasitic	rno05144	Malaria	8/297	55/10049	0.000192622	0.00179781	0.00116249	25464/54243/25361/445442/301059/24498/25544/25304	8
Organismal Systems	Immune system	rno04610	Complement and coagulation cascades	10/297	87/10049	0.000233673	0.00204464	0.0013221	362248/25692/83580/25439/29333/54243/24231/294257/24367/29636	10
Human Diseases	Immune disease	rno05323	Rheumatoid arthritis	10/297	87/10049	0.000233673	0.00204464	0.0013221	24516/25464/78965/24498/309621/309622/24493/56822/171551/116630	10
Cellular Processes	Cell growth and death	rno04210	Apoptosis	13/297	141/10049	0.000269241	0.00228447	0.00147718	79255/60374/24516/81736/24605/117279/171081/306886/63879/78971/492821/78963/85243	13
Environmental Information Processing	Signaling molecules and interaction	rno04512	ECM-receptor interaction	10/297	90/10049	0.000309078	0.00254534	0.00164586	25661/313641/445442/25406/296456/25118/25304/363458/298185/311144	10
Organismal Systems	Immune system	rno04062	Chemokine signaling pathway	15/297	182/10049	0.000319243	0.00255394	0.00165142	64465/171337/25643/25125/81736/89808/24605/25414/81666/288593/361251/245920/287942/171551/85243	15
Organismal Systems	Immune system	rno04657	IL-17 signaling pathway	10/297	91/10049	0.000338335	0.0026315	0.00170157	24516/81736/308267/58840/29527/245920/24498/25445/171551/116630	10
Organismal Systems	Immune system	rno04621	NOD-like receptor signaling pathway	15/297	186/10049	0.000403121	0.00305064	0.0019726	24516/360850/81736/308267/301059/171164/362491/306886/63879/24498/78971/685067/287362/171551/291912	15
Human Diseases	Cancer: specific types	rno05210	Colorectal cancer	10/297	96/10049	0.000521565	0.00384311	0.00248502	24516/81757/50554/24605/29622/24205/492821/24329/85243/29183	10
Human Diseases	Infectious disease: parasitic	rno05146	Amoebiasis	10/297	99/10049	0.00066646	0.00470647	0.00304328	25661/60350/81736/81666/24498/171551/363458/85243/116630/117022	10
Human Diseases	Infectious disease: viral	rno05162	Measles	13/297	155/10049	0.000672353	0.00470647	0.00304328	24516/116549/25125/29333/81736/308267/301059/24498/171136/297989/24493/78963/85243	13
Human Diseases	Cancer: specific types	rno05215	Prostate cancer	10/297	101/10049	0.000780384	0.00520256	0.00336406	79255/25692/50557/81736/24605/25022/24329/500131/85243/117022	10
Human Diseases	Cancer: specific types	rno05222	Small cell lung cancer	10/297	101/10049	0.000780384	0.00520256	0.00336406	25661/50557/81736/29527/296456/63879/78971/78963/363458/85243	10
Organismal Systems	Immune system	rno04620	Toll-like receptor signaling pathway	10/297	103/10049	0.000909877	0.0058889	0.00380786	24516/60350/81736/308267/301059/306886/245920/24498/56822/85243	10
Human Diseases	Cancer: specific types	rno05221	Acute myeloid leukemia	8/297	69/10049	0.000925398	0.0058889	0.00380786	25125/60350/81736/24605/24649/50662/85243/116630	8
Organismal Systems	Immune system	rno04660	T cell receptor signaling pathway	11/297	123/10049	0.00101784	0.00619556	0.00400615	64465/24516/81736/83477/24605/316241/100361818/24699/171136/85243/116630	11
Organismal Systems	Nervous system	rno04722	Neurotrophin signaling pathway	11/297	123/10049	0.00101784	0.00619556	0.00400615	64465/79255/171337/24516/81736/24605/501560/316241/362491/287942/85243	11
Human Diseases	Infectious disease: viral	rno05165	Human papillomavirus infection	22/297	361/10049	0.00104009	0.00619629	0.00400662	64465/25661/24508/29577/50557/81736/24605/445442/414779/29527/296456/25118/24205/303101/689844/24329/500131/25304/363458/85243/311144/304545	22
Organismal Systems	Immune system	rno04658	Th1 and Th2 cell differentiation	9/297	88/10049	0.00112481	0.00656141	0.00424272	24516/25084/81736/316241/100361818/309621/303101/309622/689844	9
Environmental Information Processing	Signal transduction	rno04392	Hippo signaling pathway - multiple species	5/297	28/10049	0.0012251	0.00700056	0.00452668	363014/363140/316101/360920/310341	5
Environmental Information Processing	Signal transduction	rno04630	JAK-STAT signaling pathway	13/297	166/10049	0.00127195	0.00712294	0.00460581	25125/25084/24649/117063/81680/171081/311030/310132/24498/24329/117539/85243/116630	13
Organismal Systems	Endocrine system	rno04912	GnRH signaling pathway	9/297	90/10049	0.00132081	0.00725149	0.00468893	64465/79255/24516/24330/24605/81666/25433/24329/171492	9
Environmental Information Processing	Signal transduction	rno04350	TGF-beta signaling pathway	10/297	111/10049	0.00161631	0.00870322	0.00562765	25585/313757/50554/140590/445442/81507/79558/25671/316742/499929	10
Environmental Information Processing	Signal transduction	rno04014	Ras signaling pathway	16/297	236/10049	0.00170588	0.00896784	0.00579876	64465/171337/81757/24356/363140/81736/24605/304063/29622/78965/366492/305584/24592/25022/24329/85243	16
Human Diseases	Endocrine and metabolic disease	rno04931	Insulin resistance	10/297	112/10049	0.00172951	0.00896784	0.00579876	25125/50557/360518/81736/154968/501560/24697/24498/500131/85243	10
Organismal Systems	Development and regeneration	rno04380	Osteoclast differentiation	11/297	132/10049	0.00180882	0.00920853	0.00595439	24516/81736/308267/309452/78965/100360982/100361818/24493/25445/364018/85243	11
Cellular Processes	Cell motility	rno04810	Regulation of actin cytoskeleton	16/297	238/10049	0.00186016	0.0093008	0.00601405	64465/25661/315655/25439/360891/24605/25414/296456/25118/24205/25022/24329/287942/85243/311144/317189	16
Human Diseases	Infectious disease: parasitic	rno05145	Toxoplasmosis	10/297	114/10049	0.00197518	0.00970263	0.00627388	25643/25125/81736/308267/301059/63879/78971/309621/309622/117539	10
Human Diseases	Cancer: overview	rno05203	Viral carcinogenesis	15/297	219/10049	0.00213536	0.0103086	0.00666573	64465/79255/25578/24516/25125/81736/24605/414779/309452/25148/114090/305584/492821/500131/85243	15
Human Diseases	Cancer: specific types	rno05212	Pancreatic cancer	8/297	79/10049	0.00223942	0.0106277	0.00687207	64465/25125/81757/81736/50554/29622/24329/85243	8
Environmental Information Processing	Signaling molecules and interaction	rno04514	Cell adhesion molecules	13/297	178/10049	0.00237861	0.0111002	0.00717757	25464/25361/414779/25066/296456/24699/309621/499342/309622/288124/56822/25544/311144	13
Human Diseases	Infectious disease: bacterial	rno05132	Salmonella infection	17/297	268/10049	0.00251173	0.0115292	0.00745499	64465/24516/81757/60350/81736/308267/79119/301059/361251/29489/362491/306886/24498/78971/24699/287362/85243	17
Environmental Information Processing	Signal transduction	rno04390	Hippo signaling pathway	12/297	159/10049	0.00263916	0.0119188	0.0077069	25578/363014/363140/50554/140590/81507/316101/25671/360920/78971/24205/29183	12
Organismal Systems	Immune system	rno04670	Leukocyte transendothelial migration	10/297	120/10049	0.00288547	0.0128243	0.0082924	64465/171337/25464/25643/25361/25414/299012/364018/85243/311144	10
Human Diseases	Cancer: overview	rno05206	MicroRNAs in cancer	18/297	296/10049	0.00299503	0.0131033	0.00847279	25125/315655/50557/363140/81736/24605/140590/445442/24649/25406/29527/309757/24205/24565/24329/25648/287942/85243	18
Human Diseases	Drug resistance: antineoplastic	rno01521	EGFR tyrosine kinase inhibitor resistance	8/297	83/10049	0.0030593	0.0131785	0.00852145	25125/50557/24605/24498/24592/25022/24329/85243	8
Cellular Processes	Cell growth and death	rno04218	Cellular senescence	13/297	185/10049	0.00332698	0.0141144	0.00912663	29344/24356/50557/365895/81736/83617/24605/414779/309757/100361818/24498/24493/85243	13
NA	NA	rno04820	Cytoskeleton in muscle cells	15/297	231/10049	0.00355576	0.0148599	0.00960866	60374/25661/117557/313641/25437/689274/445442/314212/89789/296456/25118/25304/363458/311144/317189	15
Environmental Information Processing	Signal transduction	rno04012	ErbB signaling pathway	8/297	86/10049	0.00381453	0.0157069	0.0101563	24516/24605/25433/171136/24329/287942/85243/29183	8
Environmental Information Processing	Signal transduction	rno04071	Sphingolipid signaling pathway	10/297	131/10049	0.00540224	0.0219222	0.0141752	25643/50557/81736/24605/81666/366697/24565/85243/366065/170897	10
Human Diseases	Cancer: specific types	rno05219	Bladder cancer	5/297	42/10049	0.00757508	0.0300872	0.0194549	363140/24605/445442/25433/24329	5
Human Diseases	Immune disease	rno05332	Graft-versus-host disease	6/297	59/10049	0.00766962	0.0300872	0.0194549	414779/24498/309621/309622/24493/56822	6
Organismal Systems	Endocrine system	rno04915	Estrogen signaling pathway	10/297	138/10049	0.00773672	0.0300872	0.0194549	79255/24516/25643/24605/81666/83724/25433/24329/500131/85243	10
Cellular Processes	Cellular community - eukaryotes	rno04520	Adherens junction	8/297	97/10049	0.00787074	0.0301891	0.0195208	64465/171337/116549/50554/24697/24884/288124/24329	8
Organismal Systems	Immune system	rno04672	Intestinal immune network for IgA production	5/297	43/10049	0.00836949	0.0316683	0.0204773	24498/309621/309622/56822/311144	5
Organismal Systems	Endocrine system	rno04935	Growth hormone synthesis, secretion and action	9/297	119/10049	0.00862319	0.0318744	0.0206105	79255/25643/25125/24605/25414/81666/500131/287942/85243	9
Human Diseases	Infectious disease: bacterial	rno05100	Bacterial invasion of epithelial cells	7/297	79/10049	0.00865162	0.0318744	0.0206105	64465/25661/316258/25414/361251/287942/85243	7
Human Diseases	Infectious disease: viral	rno05164	Influenza A	12/297	185/10049	0.00878259	0.0319367	0.0206508	25464/81736/301059/245920/24498/309621/309622/297989/24493/78963/287362/85243	12
Human Diseases	Cancer: specific types	rno05220	Chronic myeloid leukemia	7/297	81/10049	0.00987522	0.0354495	0.0229222	81736/50554/24605/309696/287942/50662/85243	7
Organismal Systems	Immune system	rno04662	B cell receptor signaling pathway	7/297	82/10049	0.0105323	0.0373296	0.0241379	24516/81736/83477/24605/316241/100361818/85243	7
Environmental Information Processing	Signal transduction	rno04330	Notch signaling pathway	6/297	64/10049	0.0112954	0.0395338	0.0255632	29577/57027/311567/103694328/303101/689844	6
Environmental Information Processing	Signaling molecules and interaction	rno04061	Viral protein interaction with cytokine and cytokine receptor	7/297	84/10049	0.0119409	0.0412772	0.0266905	89808/288593/78965/245920/24498/117539/171551	7
Human Diseases	Infectious disease: viral	rno05160	Hepatitis C	11/297	172/10049	0.0130868	0.0440528	0.0284853	25578/25125/81736/24605/117279/306886/245920/297989/78963/24329/85243	11
Human Diseases	Infectious disease: parasitic	rno05142	Chagas disease	8/297	106/10049	0.0130991	0.0440528	0.0284853	24516/25643/81736/301059/81666/117279/24498/85243	8
Human Diseases	Substance dependence	rno05030	Cocaine addiction	5/297	48/10049	0.0132158	0.0440528	0.0284853	79255/24516/25643/81736/500131	5
Environmental Information Processing	Signal transduction	rno04310	Wnt signaling pathway	11/297	173/10049	0.0136205	0.0448675	0.029012	24516/116549/293649/50554/314212/309757/100361818/24205/362550/25445/307449	11
Organismal Systems	Endocrine system	rno04926	Relaxin signaling pathway	9/297	129/10049	0.0141752	0.0461517	0.0298424	79255/24516/25643/81736/24605/24329/500131/363458/85243	9

## Sheet: Cluster10_KEGG
category	subcategory	ID	Description	GeneRatio	BgRatio	pvalue	p.adjust	qvalue	geneID	Count
Organismal Systems	Environmental adaptation	rno04710	Circadian rhythm	4/39	34/10049	8.26159e-06	0.000842683	0.000842683	252917/259241/170917/117095	4

[truncated: 6 more sheets: Cluster11_KEGG, Cluster12_KEGG, Cluster13_KEGG, Cluster14_KEGG, Cluster15_KEGG, Cluster16_KEGG]
