# Supplementary material for: Insulin mitigates acute ischemia–induced atrial fibrillation and sinoatrial node dysfunction ex vivo
Source: JCI Insight. 2024 Nov 14;10(1):e185961. doi: 10.1172/jci.insight.185961 (PMC11721304; doi:10.1172/jci.insight.185961)
Supplement: Supporting data values [file jciinsight-10-185961-s262.xlsx]

## Sheet: Figure 1D
	LA						RA
IS-0	20	0	0	0	0	0	0	0	0	0	20	20
IS-10	20	0	0	0	0	0	20	20	0	0	0	20
IS-25	20	20	0	20	0	0	60	80	80	100	100	60

## Sheet: Figure 1E
IS-0	IS-10	IS-25
15	90	300
10	82	50
6	25	110
5	10	171
	6	128
	9	1191
		1020
		73
		14
		840
		90
		476
		251
		36
		45
		11
		426
		414
		277
		148
		265
		347
		89
		252
		178

## Sheet: Figure 1J
IS-0	IS-10	IS-25
250	808	1069
297.5	402.7	798.3
291	471	887
235	425	1437
212	691.67	1125
475	675	1455

## Sheet: Figure 2B
IS-25	IS-25ins	11.2GLU	PRV	PRVins	Insulin-reperfusion
100	20	80	20	20	20
100	0	100	40	20	100
80	0	80	80	0	80
60	0	80	80	0	20
80	20	20	80	0	80
10	20	40	60	20	80

## Sheet: Figure 2C
IS-25	IS-25ins	11.2GLU	PRV	PRV-insulin	Insulin-reperfusion
476	43	57	5	9	80
251	23	17	330	3	35
36	12	81	107	27	168
45	9	42	92	12	97
11	8	29	402	8	50
426	12	116	241	5	228
414		69	98		157
277		117	121		121
148		150	87		160
265		52	176		14
347		44	182		19
89		39	120		23
180		57	109		68
235		347	201		239
213		189	67		198
176		176	39		176
152		102	12		210
120		205	45		103
237		299			87
298		65
89
165

## Sheet: Figure 2D
IS-25	IS-25ins	11.2GLU	PRV	PRVins	Insulin-reperfusion
1000	439.3	702	412.5	483	1087.5
873	621	1075	693.75	412.5	683.33
781	409	462	850	641.67	425
1346	645	456.25	2237.5	458	400
1125	422	712.5	750	368.75	475
1455	279	425	691	470	275

## Sheet: Figure 2E
IS-0	IS-10	IS-25	IS-25ins	11.2GLU	PRV	PRVins	Insulin-reperfusion
60	50	52	46	34	32	54	30
66	50	48	42	44	44	40	22
48	54	36	40	36	42	48	42
54	52	46	42	42	42	46	38
52	56	34	54	44	42	36	36
54	48	42	38	50	44	44	40

## Sheet: Figure 2F
IS-0	IS-10	IS-25	IS-25ins	11.2GLU	PRV	PRVins	Insulin-reperfusion
60	48	44	48	34	32	54	32
64	52	52	42	42	46	38	24
52	56	36	38	36	44	46	42
54	54	44	44	44	42	48	40
54	54	44	56	46	40	38	38
56	48	44	40	48	42	40	34

## Sheet: Figure 2G
IS-0	IS-10	IS-25	IS-25ins	11.2GLU	PRV	PRVins	Insulin-reperfusion
0.3	0.3	0.6	0.4	0.6	0.7	0.5	0.6
0.3	0.3	0.7	0.3	0.6	0.6	0.6	0.6
0.4	0.4	0.8	0.5	0.7	0.7	0.4	0.7
0.2	0.5	0.6	0.4	0.8	0.8	0.6	0.7
0.4	0.3	0.8	0.4	0.8	0.8	0.5	0.7
0.3	0.5	0.9	0.3	0.7	0.7	0.4	0.8

## Sheet: Figure 3A
	IS-0			IS-10			IS-25			Insulin
	Mean	SEM	N	Mean	SEM	N	Mean	SEM	N	Mean	SEM	N
150	52.37	1.183	39	54.1	1.963	43	44.11	0.6033	61	54.3	0.8306	60
130	47.99	0.8937	38	52.19	2.187	45	38.88	0.7869	61	49.26	1.108	60
120	49.4	0.7465	46	49.53	1.538	49	36.13	0.7639	60	48.68	0.7142	60
110	47.02	0.7786	48	46.87	1.49	56	35.15	0.6474	62	44.8	0.6494	58
100	43.45	0.9389	53	41.99	1.693	50	32.06	0.4143	60	45.12	0.8423	60
90	41.64	0.8358	48	40.23	1.22	49	31.07	1.067	61	42.3	0.8061	47
80	40.47	0.4536	66	37.09	1.082	55	30.49	0.8225	60	39.27	0.5948	48
70	37.26	0.4026	68	34.76	0.3703	64	29.27	0.7434	62	38.51	1.036	63

[truncated: 14 more sheets: Figure 3B, Figure 3D, Figure 4B, Figure 4D, Figure 4F, Figure 4G, Figure 5D, Figure 6C, Figure 6F, Figure 6G, Figure 8B cardiomyocyte, Figure 8B noncardiomyocyte, Figure 8D, IC-MS data]
